# Supplementary material for: Efficient synthesis of CRISPR-Cas13a-antimicrobial capsids against MRSA facilitated by silent mutation incorporation
Source: Sci Rep. 2024 Jul 13;14:16225. doi: 10.1038/s41598-024-67193-5 (PMC11246472; doi:10.1038/s41598-024-67193-5)
Supplement: Supplementary file 1 — Supplementary Information. [file 41598_2024_67193_MOESM1_ESM.xlsx]

## Sheet: Table S1
Table S1. List of bacterial strains used in this study
Bacterial strain	Description	Origin
RN4220	Laboratory strain of S. aureus	Kreiswirth BN et al.30
DC10B	E. coli competent cell, dcm mutation in the high-efficiency E. coli cloning strain	Monk et al.10
RN4220ΦTan2 WT	RN4220 integrated with phage Tan2 genome	Manusctipt in preparation
RN4220ΦTan2ΔterL/terS	terL, terS deletion mutant of RN4220ΦTan2 WT	Manusctipt in preparation
RN4220ΦTan2ΔterL1/terS	terL, terS deletion mutant of RN4220ΦTan2 WT	in this study
JMUB 217	S. aureus MRSA, isolated in Jichi Medical University, that carries resistant gene mecA	Boonsiri T,et al.34
JMUB 4987	S. aureus MRSA, isolated in Jichi Medical University, that carries resistant gene aadD	in this study
JMUB1976	S. aureus MRSA, isolated in Jichi Medical University, that carries resistant genes aph(3'), ermB	in this study
JMUB 4979	S. aureus MRSA, isolated in Jichi Medical University, that carries resistant gene fosB	in this study
JMUB 4958	S. aureus MRSA, isolated in Jichi Medical University, that carries resistant gene fusC	in this study
JMUB 4966	S. aureus MRSA, isolated in Jichi Medical University, that carries resistant gene mphC	in this study
JMUB 4975	S. aureus MRSA, isolated in Jichi Medical University, that carries resistant gene tetK	in this study
JMUB 1278	S. aureus MRSA, isolated in Jichi Medical University, that carries resistant genes aph(2''), aac(6')-aph(2''), mecA	in this study
JMUB 3007	S. aureus MRSA, isolated in Jichi Medical University, that carries resistant genes aadD, mecA	in this study

## Sheet: Table S2
Table S2. List of primers and oligo DNA sequences used in this study
Purpose	Name of the primer	Sequence (5'-3')
Amplification of pKAK gene expression vector backbone	pKAK_YS_F	CAAAACAGTGAAGCAATCCGTAACG
	pKAK_YS_R	CAATATACTCCTTATATAAGACTACATTTGTAGT
Amplification of gene aadD	aadD_F	TACGGATTGCTTCACTGTTTTGTCAAAATGGTATGCGTTTTGACA
	aadD_R	CAAATGTAGTCTTATATAAGGAGTATATTGGTGAATGGACCAATAATAATGACTAGA
Amplification of gene aph(3')	aph3'_F	TACGGATTGCTTCACTGTTTTGCTAAAACAATTCATCCAGTAAAATATAATATTTTATTTTC
	aph3'_R	CAAATGTAGTCTTATATAAGGAGTATATTGATGGCTAAAATGAGAATATCACCG
Amplification of gene ermB	ermB_F	TACGGATTGCTTCACTGTTTTGTTATTTCCTCCCGTTAAATAATAGATAAC
	ermB_R	CAAATGTAGTCTTATATAAGGAGTATATTGATGAACAAAAATATAAAATATTCTCAAAACTTTTTAACG
Amplification of gene fosB	fosB_F	TACGGATTGCTTCACTGTTTTGTTAAATATAAAAATTCATATGAGGTTTAG
	fosB_R	AAATGTAGTCTTATATAAGGAGTATATTGATGATTAAAGGAATAAATCATATTACTTATTCGG
Amplification of gene fusC	fusC_F	TACGGATTGCTTCACTGTTTTGCTATTTTATTTTAACAATAAATTCGTAAAG
	fusC_R	CAAATGTAGTCTTATATAAGGAGTATATTGATGAATAAAATAGAAGTGTATAAGTTTGTTAAAG
Amplification of gene mphC	mphC_F	GGATTGCTTCACTGTTTTGCTACTCTTTCATACCTAACTCT
	mphC_R	CAAATGTAGTCTTATATAAGGAGTATATTGATGACTCGACATAATGAAATTATTAAATGTG
Amplification of gene tetK	tetK_F	TACGGATTGCTTCACTGTTTTGCTATTCAAACTGCTTTTCAGAA
	tetK_R	CAAATGTAGTCTTATATAAGGAGTATATTGTTGTTTAGTTTATATAAAAAATTTAAAGGTTTG
Construction of mutant RN4220ΦTan2DterL1/terS	pKFT MCS outside S	GTAATCATGGTCATAGCTGTTTCCT
	pKFT MCS outside AS	TGGCACTGGCCGTCGTTTTACAACG
	pKFT KO SL no promoter AS1 v2	AAGAATTAGGGGAATACTAAATGACATTGTATAAGTTAAT
	pKFT KO SL no promoter S1 v2	CCAGTCACGACGTTGTAAAACGACGGCCAGTGCCAATCTTTGTCGAACAACTCAAATGCG
	pKFT KO SL no promoter S2 v2	ATTAACTTATACAATGTCATTTAGTATTCCCCTAATTCTT
	pKFT KO SL single and no promoter AS2	AATTTCACACAGGAAACAGCTATGACCATGATTACGAAATTTGATAGCGCAGACATACAA
Construction of phagemid-LSAB(mosaic)	pLK19_2_F	GATCCTTGACGAGGTTGGTAATGGCACAATTACGACTCGG
	pLK19_2_R	GCCGAGTCGTAATTGTGCCAT
	pLK19 mosaic F1	GACTTCGTCGAGGAAAGTAAGAGAATCCAAGCACTAGTCA
	pLK19 mosaic R1	GTATAGATAGCGTAACAGAGCGAGTCCAACACGTCATCAA
	mosaic terL	TGACTAGTGCTTGGATTCTCTTACTTTCCTCGACGAAGTCTCTCTGGCTTGGTGTGGGTATAGATAGCGTAACAGAGCGAGTCCAACACGTCATCAA
Construction of mecA gene expression vector	aac-F	ATGAATATAGTTGAAAATGAAATATGTATAAGAACTTTAATAGATG
	aac-R	TCAATCTTTATAAGTCCTTTTATAAATTTCTTTTCTAC
	aac-F-pKAT-F	TATTTCATTTTCAACTATATTCATTTGATATGCCTCCTAAATTTTTATCTAAAGTG
	aac-F-pKAT-F	AAAGGACTTATAAAGATTGATATGAGATAATGCCGACTGTACT
Construction of pKAT::mecA	J1417	TTTTCCCGGGATATTTTATATAGAGCATTCTC
	J1418	TTTTGTCGACTTAAGGGAGAAGTAACAGCAC

## Sheet: Table S3
Table S3. List of plasmids used in this study
Vector	Purpose	Description	Origin
phagemid_LSAB	CRISPR-Cas13a expression vector	Phagemid, shuttle vector for CRISPR-Cas13a expression in S.aureus, that carries ColE1 ori (E. coli), CAT (S. aureus, E. coli), TetM (S. aureus), rep for S. aureus (pC194), Phage Tan2 packaging site terL-terS-rinA-rinB	Manuscript in preparation
phagemid_LSA		Phagemid, shuttle vector for CRISPR-Cas13a expression in S.aureus, that carries ColE1 ori (E. coli), CAT (S. aureus, E. coli), TetM (S. aureus), rep for S. aureus (pC194), Phage Tan2 packaging site terL-terS-rinA	Manuscript in preparation
phgemid_LS		Phagemid, shuttle vector for CRISPR-Cas13a expression in S.aureus, that carries ColE1 ori (E. coli), CAT (S. aureus, E. coli), TetM (S. aureus), rep for S. aureus (pC194), Phage Tan2 packaging site terL-terS	Manuscript in preparation
phagemid_S		Phagemid, shuttle vector for CRISPR-Cas13a expression in S.aureus, that carries ColE1 ori (E. coli), CAT (S. aureus, E. coli), TetM (S. aureus), rep for S. aureus (pC194), Phage Tan2 packaging site terS	Manuscript in preparation
phagemid_ΔLSAB(cut)		Phagemid, shuttle vector for CRISPR-Cas13a expression in S.aureus, that carries ColE1 ori (E. coli), CAT (S. aureus, E. coli), TetM (S. aureus), rep for S. aureus (pC194), Phage Tan2 packaging site terL(deletion of 57-bp on 3' end)-terS-rinA-rinB	This study
phagemid_LSAB(mosaic)		Phagemid, shuttle vector for CRISPR-Cas13a expression in S.aureus, that carries ColE1 ori (E. coli), CAT (S. aureus, E. coli), TetM (S. aureus), rep for S. aureus (pC194), Phage Tan2 packaging site terL(silent mutation at 57-bp on 3' end)-terS-rinA-rinB	This study
phagemid_LSAB(mosaic)_aadD		Phagemid, shuttle vector for CRISPR-Cas13a (target: aadD) expression in S. aureus, that carries ColE1 ori (E. coli), CAT (S. aureus, E. coli), TetM (S. aureus), rep for S. aureus (pC194), Phage Tan2 packaging site terL(silent mutation at 57-bp on 3' end)-terS-rinA-rinB	This study
phagemid_LSAB(mosaic)_aph(3')		Phagemid, shuttle vector for CRISPR-Cas13a (target: aph(3')) expression in S.aureus, that carries ColE1 ori (E. coli), CAT (S. aureus, E. coli), TetM (S. aureus), rep for S. aureus (pC194), Phage Tan2 packaging site terL(silent mutation at 57-bp on 3' end)-terS-rinA-rinB	This study
phagemid_LSAB(mosaic)_aac(6')		Phagemid, shuttle vector for CRISPR-Cas13a (target: aac(6')) expression in S.aureus, that carries ColE1 ori (E. coli), CAT (S. aureus, E. coli), TetM (S. aureus), rep for S. aureus (pC194), Phage Tan2 packaging site terL(silent mutation at 57-bp on 3' end)-terS-rinA-rinB	This study
phagemid_LSAB(mosaic)_ermB		Phagemid, shuttle vector for CRISPR-Cas13a (target: ermB) expression in S.aureus, that carries ColE1 ori (E. coli), CAT (S. aureus, E. coli), TetM (S. aureus), rep for S. aureus (pC194), Phage Tan2 packaging site terL(silent mutation at 57-bp on 3' end)-terS-rinA-rinB	This study
phagemid_LSAB(mosaic)_fosB		Phagemid, shuttle vector for CRISPR-Cas13a (target: fosB) expression in S.aureus, that carries ColE1 ori (E. coli), CAT (S. aureus, E. coli), TetM (S. aureus), rep for S. aureus (pC194), Phage Tan2 packaging site terL(silent mutation at 57-bp on 3' end)-terS-rinA-rinB	This study
phagemid_LSAB(mosaic)_fusC		Phagemid, shuttle vector for CRISPR-Cas13a (target: fusC) expression in S.aureus, that carries ColE1 ori (E. coli), CAT (S. aureus, E. coli), TetM (S. aureus), rep for S. aureus (pC194), Phage Tan2 packaging site terL(silent mutation at 57-bp on 3' end)-terS-rinA-rinB	This study
phagemid_LSAB(mosaic)_mphC		Phagemid, shuttle vector for CRISPR-Cas13a (target: mphC) expression in S.aureus, that carries ColE1 ori (E. coli), CAT (S. aureus, E. coli), TetM (S. aureus), rep for S. aureus (pC194), Phage Tan2 packaging site terL(silent mutation at 57-bp on 3' end)-terS-rinA-rinB	This study
phagemid_LSAB(mosaic)_mecA		Phagemid, shuttle vector for CRISPR-Cas13a (target: mecA) expression in S.aureus, that carries ColE1 ori (E. coli), CAT (S. aureus, E. coli), TetM (S. aureus), rep for S. aureus (pC194), Phage Tan2 packaging site terL(silent mutation at 57-bp on 3' end)-terS-rinA-rinB	This study
phagemid_LSAB(mosaic)_tetK		Phagemid, shuttle vector for CRISPR-Cas13a (target: tetK) expression in S.aureus, that carries ColE1 ori (E. coli), CAT (S. aureus, E. coli), TetM (S. aureus), rep for S. aureus (pC194), Phage Tan2 packaging site terL(silent mutation at 57-bp on 3' end)-terS-rinA-rinB	This study
pKAK::aadD	Target gene expression vector	E. coli/staphylococcal plasmid that carries ColE1 ori, ori (S. aureus pUB110 repM), lacZ (pUC19), aac6'-aph2" (E.coli, S. aureus), aadD gene	This study
pKAK::aph(3')		E. coli/staphylococcal plasmid that carries ColE1 ori, ori (S. aureus pUB110 repM), lacZ (pUC19), aac6'-aph2" (E.coli, S. aureus), aph(3') gene	This study
pKAK::ermB		E. coli/staphylococcal plasmid that carries ColE1 ori, ori (S. aureus pUB110 repM), lacZ (pUC19), aac6'-aph2" (E.coli, S. aureus), ermB gene	This study
pKAK::fosB		E. coli/staphylococcal plasmid that carries ColE1 ori, ori (S. aureus pUB110 repM), lacZ (pUC19), aac6'-aph2" (E.coli, S. aureus), fosB gene	This study
pKAK::fusC		E. coli/staphylococcal plasmid that carries ColE1 ori, ori (S. aureus pUB110 repM), lacZ (pUC19), aac6'-aph2" (E.coli, S. aureus), fusC gene	This study
pKAK::mphC		E. coli/staphylococcal plasmid that carries ColE1 ori, ori (S. aureus pUB110 repM), lacZ (pUC19), aac6'-aph2" (E.coli, S. aureus), mphC gene	This study
pKAK::mecA		E. coli/staphylococcal plasmid that carries ColE1 ori, ori (S. aureus pUB110 repM), lacZ (pUC19), aac6'-aph2" (E.coli, S. aureus), mecA gene	This study
pKAK::tetK		E. coli/staphylococcal plasmid that carries ColE1 ori, ori (S. aureus pUB110 repM), lacZ (pUC19), aac6'-aph2" (E.coli, S. aureus), tetK gene	This study
pKAT::mecA	Expression vector of mecA	E. coli/staphylococcal plasmid that carries ColE1 ori, ori (S. aureus pUB110 repM), lacZ (pUC19), aac6'-aph2" (E.coli, S. aureus), mecA gene	This study
pKAT	Construction of target gene expression vector	E. coli/staphylococcal plasmid that carries ColE1 ori, ori (S. aureus pUB110 repM), lacZ (pUC19), aac6'-aph2" (E.coli, S. aureus)	Kato33
pKFT	Construction of mutant RN4220ΦTan2 WT	5.7 kbp temperature-sensitive shuttle vector; AmpR TetR in E. coli, TetR in S aureus	Kato and Sugai 31

## Sheet: Table S4
Table S4. DNA and amino acid sequences before and after silent mutation incorporation
phagemid	57-bp DNA sequence at the end of the terL gene (5'→3')
phagemid-LSAB	TCATTTCCCCCTCCTTAATCGTTCAGGTTTAGTATGTGTGTATATGGCATATCTTAA
phagemid-LSAB(mosaic)	TTACTTTCCTCGACGAAGTCTCTCTGGCTTGGTGTGGGTATAGATAGCGTAGCGGAG
phagemid	18 amino acid sequence at the end of the TerL protein (5'→3')
phagemid-LSAB	*Leu Arg Tyr Ala Ile Tyr Thr His Thr Lys Pro Glu Arg Leu Arg Arg Gly Lys
phagemid-LSAB(mosaic)	*Leu Arg Tyr Ala Ile Tyr Thr His Thr Lys Pro Glu Arg Leu Arg Arg Gly Lys
